# Supplementary material for: Multiple Pre-Treatment miRNAs Levels in Untreated Major Depressive Disorder Patients Predict Early Response to Antidepressants and Interact with Key Pathways
Source: Int J Mol Sci. 2022 Mar 31;23(7):3873. doi: 10.3390/ijms23073873 (PMC8999364; doi:10.3390/ijms23073873)
Supplement: Supplementary file 1 [file ijms-23-03873-s001.zip]

Archive with 1 entries (1 files):
- ijms-1643575-supplementary.pdf
